# Supplementary material for: Bone Remodeling in Children with Acute Lymphoblastic Leukemia: A Two-Year Prospective Longitudinal Study
Source: Int J Mol Sci. 2025 May 1;26(9):4307. doi: 10.3390/ijms26094307 (PMC12072470; doi:10.3390/ijms26094307)
Supplement: Supplementary file 1 [file ijms-26-04307-s001.zip]

Archive with 1 entries (1 files):
- ijms-3543325-supplementary.pdf
